# Supplementary material for: Evolution of Mitochondrially Derived Peptides Humanin and MOTSc, and Changes in Insulin Sensitivity during Early Gestation in Women with and without Gestational Diabetes
Source: J Clin Med. 2022 May 26;11(11):3003. doi: 10.3390/jcm11113003 (PMC9181699; doi:10.3390/jcm11113003)
Supplement: Supplementary file 1 [file jcm-11-03003-s001.zip]

Archive with 1 entries (1 files):
- Supplementary material Rv.pdf
